# Supplementary material for: Modeling of Static Stress Identification Using Electromechanical Impedance of Embedded Piezoelectric Plate
Source: Sensors (Basel). 2024 Nov 4;24(21):7096. doi: 10.3390/s24217096 (PMC11548311; doi:10.3390/s24217096)
Supplement: Supplementary file 1 [file sensors-24-07096-s001.zip]

Archive with 1 entries (1 files):
- sensors-3214423-supplementary.mph
